# Supplementary material for: Efficacy of Trichoderma longibrachiatum Trichogin GA IV Peptaibol analogs against the Black Rot Pathogen Xanthomonas campestris pv. campestris and other Phytopathogenic Bacteria
Source: Microorganisms. 2023 Feb 14;11(2):480. doi: 10.3390/microorganisms11020480 (PMC9967956; doi:10.3390/microorganisms11020480)
Supplement: Supplementary file 1 [file microorganisms-11-00480-s001.zip]

Archive with 1 entries (1 files):
- microorganisms-2200770-supplementary.pdf
